# Supplementary material for: Study of effect of guided meditation on quality of life in patients of end stage renal disease (ESRD) on maintenance hemodialysis – a randomised controlled trial
Source: BMC Complement Med Ther. 2022 Sep 9;22:238. doi: 10.1186/s12906-022-03717-8 (PMC9461254; doi:10.1186/s12906-022-03717-8)
Supplement: Supplementary file 1 — Additional file 1. [file 12906_2022_3717_MOESM1_ESM.xlsx]

## Sheet: Sheet1
Sr No.	Hospital_ ID	Age(years)	Gender(M/F)	Group(i/C)	Rural/Urban	Occupation	Native Kidney disease	weight	Htn	DM	IHD	Others	Dialysis vintage	Hb_Pre	Hb_post	TC-Pre	TC_Post	Plt_Pre	Plt_post	Ure_Pre	Urea_Post	Creat_pre	Creat_post	Na_Pre	Na_Post	K_Pre	K_Post	Cl_Pre	Cl_Post	HCO3_Pre	HCO3_Post	Ca_Pre	Ca_Post	PO4_Pre	PO4_Post	Protein_Pre	Protein_Post	S.Alb_Pre	S.Alb_Post	Uric acid_Pre	Uric acid_Post	SI_Pre	SI_Post	TIBC_Pre	TIBC_Post	Ferritin_Pre	Ferritin_Post	KT/V_Pre	KT/V_Post
1	89154M	23	0	I	0	Student	lupus nephritis	44	1	0	1		< 1 year	7	9.8	7.9	8.8	309	351	84	82	8.64	5.97	130	137	3.8	6	109	105	22	24.7	1.02	7.5	3.3	3.2	4.75	5.11	2.6	3		5.9	31	25	172	214	379.7	157	2.11	2.01
2	18790K	43	0	I	0	Driver	undetermined	52.3	1	1	1		< 1 year	11.8	10.6	4.3	3.8	181	212	84	96	10.8	10.67	139	136	6.1	5.6	105	102	19.5	27.5	8	7.7	4	4	6.5	6.37	3.4	3.4	6.4	5.9	102	79	177	176	1012.2	1070.4	1.81	1.96
3	77465-L	70	0	I	1	retired	undetermined	54.3	1	1	1		>1 year	11.1	12.4	9.5	8.1	255	243	82	81	8.62	7.07	140	140	4.8	6	104	105	33.4	27.7	7.7	7.9	1.4	2.9	6.7	7.09	3.1	3.2	4.9	5	111	134	227	243	1650	1650	2.09	2.12
4	98750-K	47	1	I	1	House wife	undetermined	53.1	1	1	1		>1 year	8.3	10.1	5.6	4.7	158	161	74	116	7.31	9.29	138	139	5.5	5.5	103	108	23.4	19.4	8.4	8.2	3.9	6.3	7.3	6.48	3.8	3.4	6.9	9.3	75	87	206	214	1090.5	656.7	1.59	1.65
5	80296-D	50	1	I	0	House wife	undetermined	42	1	1	1		>1 year	11.5	14	6.5	4.8	365	208	85	85	6.65	7.25	138	139	4.1	4.4	101	104	26.2	24.1	8	7.9	5.5	5.9	7.1	6.58	3.2	3.3	4.7	4.8	51	58	136	165	1650	821.2	1.81	1.81
6	14236-H	62	0	I	1	Unemployed	undetermined	74	1	1	0		>1 year	10.3	10.5	8.5	6.5	185	182	101	69	8.93	7.49	140	139	6.2	5	107	104	21.7	26.5	8.1	7.9	3.9	3.2	6.9	6.55	2.8	2.7	6.7	6.1	100	81	205	230	1650	1650	1.54	1.56
7	86519-L	61	0	I	1	Unemployed	undetermined	68	1	1	1		<1 year	12.8	11.8	6.4	5.2	150	151	117	81	8.2	8.18	137	141	5.4	3.8	102	105	23.6	23.6	7.8	7.1	5.1	6.4	7.6	6.59	3.4	3.1	6.4	4.4	118	110	269	252	671.7	728.6	1.65	1.56
8	92672-L	55	1	I	0	House wife	undetermined	43.3	1	1	1		>1 year	11.2	11	6.4	6.5	187	190	73	73	6.98	7.34	140	139	5.8	5.5	109	107	25.3	20	7	7.5	4.9	4.4	6.5	6.84	3.6	3.6	4.7	7.1	54	59	141	159	814.5	899.4	2.26	2.11
9	58364-L	30	0	I	0	Buisnessmen	undetermined	37	1	0	1		<1 year	11.6	8.5	6.1	5.7	234	153	82	35	10.08	5.94	135	139	4.9	4.2	102	100	29.2	32.2	9	7.8	2.7	3	7.3	6.25	3.7	1	5.6	3.8	102	56	162	150	1650	1650	1.54	1.65
10	19896-L	67	0	I	0	Buisnessmen	undetermined	71.7	1	1	1		>1 year	10.4	11.2	5.8	4.9	182	182	78	81	9.26	6.73	140	139	4.2	4.5	107	104	22.9	28.5	7.8	82	3.7	3.7	6.9	6.3	3.5	3.3	6.3	5.2	142	69	203	201	1309	719.2	1.4	1.54
11	34621-L	87	0	I	1	Retired	undetermined	55.7	1	1	1		>1 year	10	11.2	6.2	6	249	276	79	56	5	4.08	137	139	4.9	5.6	103	102	20.9	25.1	8.2	8.3	2.2	1.9	6.8	7	3.1	3.2	3.6	3.4	52	36	198	222	706	858.1	1.8	1.65
12	51024-E	75	1	I	1	House wife	DKD	35.7	1	1	1		>1 year	8.9	8.8	9.6	8.1	181	170	47	75	4.4	5.39	136	137	3.6	5	100	102	29.3	30.5	8.1	7.6	1.3	1.4	7.5	6.7	2.6	2.4	3.5	3.4	23	35	112	105	1650	1613.7	2.16	2.26
13	88384-L	20	0	I	0	Student	undetermined	40.3	1	0	1		>1 year	6.4	9.1	10.8	4.1	158	167	44	31	6.4	4.03	136	138	4.5	3.5	99	102	26.5	33.4	8.5	9.1	2.9	1.5	7.3	6.77	3.6	3.3	5	4.7	52	50	273	157	1061	1257.4	1.64	1.56
14	27543-M	25	0	I	0	Student	undetermined	50.5	1	0	1		>1 year	9.9	11.6	5.2	8	121	165	69	80	10.46	10.09	140	136	4.8	5.8	105	104	25.8	26.7	7.8	8.4	3.6	4.6	6.5	6.49	3.4	3.3	5.7	6.7	68	66	230	248	265.4	244.4	1.39	1.4
15	94998-A	64	1	I	0	House wife	undetermined	36	1	1	1		<1 year	4.5	11	2.2	6.2	189	278	16	47	1.7	3.7	141	132	3.6	4.4	104	96	28.5	25	7.8	8.4	1.5	4.3	5.7	7.11	2.2	3.1	2.5	3.4	178	29	197	206	1529	1135	2.5	2.11
16	32103-L	25	1	I	0	House wife	undetermined	32.2	1	0	1		>1 year	11	10.4	6.8	7	159	155	119	115	8.8	8.05	132	139	4.6	5.1	99	99	22.6	23.1	8	8.1	4.8	4	6.2	6.3	3.4	3.3	7.7	10	68	43	240	281	920	858.5	1.96	1.96
17	22111-J	25	1	I	0	Student	Glomerulo nephritis	47	1	0	1		>1 year	11.4	11.8	9.7	6.6	246	184	86	86	8.9	7.1	134	136	5.5	5.3	98	99	28.5	28.1	9	8.7	1.8	2.4	7.4	6.88	4.1	3.9	4.1	4.9	106	109	171	161	1650	959.3	2.14	2.24
18	64540-M	30	0	I	0	Farmer	undetermined	37.6	1	1	1		< 1 year	9.8	9.4	9.8	7.7	264	211	113	124	12.43	14.27	138	136	5.1	6.9	97	101	22.8	21.1	7.8	8.5	4.9	8.2	8	7.76	3.5	3.3	4.7	11.5	41	42	206	212	222.5	378	1.87	1.64
19	55785-H	58	1	I	0	House wife	undetermined	51	1	1	0		>1 year	8.3	10	4.1	4	183	201	45	68	4.64	6.77	134	134	4.1	5	105	104	29.2	29	8.2	8.2	2.6	3.1	7.4	6.8	3.5	3.4	3.3	5.7	71	38	217	169	1650	996.4	2.28	2.11
20	44487-L	67	0	I	1	Farmer	DKD	67	1	1	0		>1 year	11.7	12.4	5.7	7	154	250	98	81	2.64	5.84	137	136	5.4	4.8	106	107	21.9	19.7	7.7	8	5	4.3	5.1	7	3	2.9	3.2	3	108	117	257	255	1036	692.7	1.9	1.96
21	81857-M	56	1	I	0	House wife	DKD	49.7	1	1	1		>1 year	10.6	10.6	6.3	7.4	355	304	49	78	3.66	4.48	132	137	4.8	5.4	99	104	30.4	26.3	8.1	8.5	2.9	4.2	7	7.61	3.1	3.4	5.6	4.8	34	70	335	280	150.7	294.1	2.13	2.13
22	48759-M	56	0	I	1	retired	DKD	52	1	1	0		>1 year	10.9	12.2	7.1	7.5	223	255	75	78	9.14	8.1	133	129	5	4.6	97	93	27.5	32.6	8.1	8.6	2.8	3.4	8.2	7.4	3.8	3.7	6.8	6.3	70	164	178	170	1033.8	1650	1.55	1.65
23	37794-K	57	0	I	0	Farmer	DKD	87	1	1	1		>1 year	10.6	8.9	5.5	3	193	202	58	100	6.9	11.1	136	136	4.7	6	102	100	24.6	25.4	8.1	7.4	2.6	4.7	7.3	6.9	3.8	3	4.2	7.7	45	16	203	178	264.7	1416	1.06	1.16
24	83396-M	45	0	I	0	Farmer	undetermined	50.5	1	1	1		>1 year	6.9	8.3	4.2	3.8	235	193	65	74	8.08	9.5	138	138	4.4	5.2	104	104	25.7	22.9	7.8	7.3	4.4	4.1	6.5	5.7	2.7	3.1	7.3	7.8	47	94	183	195	1650	1089	1.31	1.4
25	65660-M	68	0	I	0	Unemployed	DKD	57.8	1	1	1		>1 year	9	9.8	8.2	12.6	297	293	75	93	6.5	8.4	145	140	4.6	6.6	104	102	29.7	25.3	7.8	7.4	2.6	2.9	7.1	6.99	3.2	3.2	4.2	6.5	35	29	177	205	490.1	561.6	1.74	1.76
26	39469-M	15	0	I	1	Student	undetermined	35.3	0	0	1		>1 year	10.8	11.3	3.5	6.1	177	157	91	105	10.4	11.38	144	136	4.9	5.1	111	102	26.5	23.5	8.1	7.6	3.3	3.6	7.3	6.6	3.9	3.7	5.3	7.6	99	15	164	140	259.5	223.8	1.42	1.54
27	68798-M	68	0	I	0	Farmer	undetermined	49.7	1	1	1		<1 year	9.7	10.1	5.4	5.3	194	158	89	91	9.3	9.8	141	138	5.1	5	109	106	20.6	20.3	7.4	7.4	5.3	4.8	7.2	6.7	2.9	3.7	5.6	6.6	55	43	198	109	119.2	351.4	1.42	1.54
28	17241-L	38	1	I	0	House wife	DKD	53	1	1	1		>1 year	9.6	9	7.4	7.4	178	168	174	113	7.3	5.95	132	133	5.6	4.8	96	100	18.9	22.2	7.6	6.7	2.1	4.3	7.8	6.3	3.7	3.1	5.4	5.6	67	46	160	164	1124	937.5	1.25	1.39
29	25302-L	64	0	I	1	Farmer	DKD	78.2	1	1	0		>1 year	11.1	7.8	8.9	8.9	288	244	90	72	8	5.23	134	144	5.3	3.9	101	111	24.5	17.4	8.1	5.9	5.1	2.9	7.2	6.5	3.3	2.5	4.8	4.3	138	36	181	148	719.6	695.1	1.56	1.56
30	15663-J	73	0	I	0	Teacher	undetermined	68.8	1	1	0		>1 year	11	9.9	6.3	8.8	166	206	72	78	8	8.2	144	136	4.9	6.6	106	107	22.6	19.2	7.2	6.8	6	5	7.3	6.64	3.7	3.1	2.6	6.6	67	48	193	190	218.2	188.6	1.37	1.42
31	66071-M	60	0	I	1	Farmer	undetermined	51	1	1	1		>1 year	10	11.8	7.2	8	207	182	88	106	7.6	9.37	138	137	4.4	5	102	100	26.6	19.2	9.5	6.6	5.1	7.3	7.3	7.4	3.2	5.7	6.4	6.9	58	134	209	209	1016.8	829.1	1.46	1.54
32	65343-L	64	0	I	0	Farmer	undetermined	58.5	1	1	1		>1 year	12.1	10.1	7.8	7.7	280	259	73	52	12.6	10.4	133	139	6.2	4.9	104	104	22.4	26.5	8.1	7.9	4.9	5.6	6.8	6.5	3.7	3.5	7.4	5.3	126	92	199	221	940.3	689.8	1.34	1.44
33	90782-M	19	0	I	0	Student	undetermined	46.2	1	0	1		>1 year	10.2	10.5	8.6	3.6	175	151	67	70	10.6	10.7	136	140	5	4.8	107	103	24.6	37.7	7.7	7.7	4	4.9	7.3	6.5	3.2	3.3	4.3	5	41	94	163	168	360.4	558.7	2.11	2.5
34	70698-M	35	0	I	0	Farmer	undetermined	49.2	1	1	1		>1 year	9.7	10.9	4.5	6.9	161	150	88	141	10.4	11.8	135	132	4.5	5.9	104	105	24	16.3	8.2	7.7	4.8	4.1	7.8	7.3	3.9	3.8	6.5	6.4	70	102	207	212	607.9	825.8	2.09	2.11
35	21318-L	65	0	I	0	Farmer	DKD	59.4	1	1	0	Hypothyroidism	>1 year	6.7	7.3	6.1	4.2	180	139	78	79	8.5	6.8	137	129	4.8	5.3	100	98	30.3	27.4	7.8	7.9	3	3.6	7.1	6.6	3.3	2.8	6.8	6.4	57	22	219	188	618	934.4	2.13	2.13
36	77052-M	61	0	I	1	Buisnessmen	undetermined	58.7	1	1	0		>1 year	10.7	10.4	6.3	6.2	256	252	115	93	9.3	8.6	133	135	5.7	6	103	103	22.2	20.7	8.1	7.7	5.3	5.6	7	6.2	3.3	3	6.3	5.7	66	46	223	98	679	386.8	1.46	1.54
37	34102-L	61	1	I	0	House wife	obstruvtive uropathy	35.8	1	1	0		>1 year	10	9.5	8	4.3	118	239	68	64	5.3	5.4	132	137	4.8	5	99	108	18.4	15.6	6.6	7	3.1	4.8	7.2	7.1	2.3	2.6	6.3	4.5	19	58	89	114	1633	684.9	1.92	1.92
38	98756-M	37	1	I	0	House wife	undetermined	50	1	1	1		<1 year	7.4	6	7.4	5.3	250	165	73	114	3.98	8.67	141	140	4	5.6	102	106	27.7	21.3	8.5	7.3	2.3	3.7	7	7	8	3	3.2	6.6	31	25	284	341	65.3	722	2.09	2.11
39	45241-M	55	1	I	1	House wife	undetermined	62	1	1	0		<1 year	9.6	8.8	4.1	5	187	165	62	75	6.19	6.4	147	144	3.5	3	111	106	25.9	24.8	7.9	8	3.3	4.5	5.7	6.6	2	2.4	5.1	6.1	77	70	153	185	1286.2	1005.6	1.99	2
40	79803-M	35	1	I	0	House wife	undetermined	37.5	1	0	1		>1 year	9.7	9	6.2	4	276	152	61	123	8.52	10.7	140	136	4.5	6.7	105	106	21.8	18.3	7.5	7.2	4.6	3.9	7.1	6.7	3.5	3.4	4.7	7.8	57	107	214	177	63.1	953.9	1.72	1.65
41	23486-M	26	0	C	0	Student	Glomerulo nephritis	54	1	1	1		>1 year	10.3	9.8	5.6	5.3	176	123	137	132	12.4	13.63	135	142	4.3	4.9	101	107	22.8	17.3	8.1	7.3	6.2	6	8.4	6.71	4.3	3.5	7.7	8.9	66	51	159	155	1673.1	977.1	2.11	2.11
42	31478-K	56	0	C	1	Farmer	DKD	59.2	1	1	1	Hypothyroidism	<1 year	11.6	12.3	7.3	7.5	162	157	142	119	9.7	10.87	138	134	5.4	5.2	101	100	21.6	20.6	7.6	8.4	5	7.5	7.7	6.63	3.6	3	6.4	7.3	85	70	180	187	1393.1	1650	1.77	1.77
43	76295-L	43	0	C	1	Farmer	undetermined	64.5	1	1	1		>1 year	8.8	11.1	5.2	8.1	230	264	67	88	11.2	14.33	138	138	4.7	5.8	102	104	26	21.7	8.4	7.7	3	4.8	8.4	6.99	4.5	3.9	5	5.1	78	39	210	224	902.5	630.7	1.23	1.23
44	23704-M	55	1	C	0	House wife	DKD	68.8	1	1	1	Hypothyroidism	<1 year	10.5	11.9	10	8.5	404	303	103	102	7.4	6.77	136	134	5.9	5.6	102	100	18.6	22.6	8.7	9.2	5.5	5.5	8.1	6.34	3.4	3.1	8.8	7.9	79	45	223	233	854.4	633	1.97	1.97
45	17993-M	63	0	C	0	House wife	undetermined	39.5	1	1	1		>1 year	11.3	9.1	6.8	6.9	213	190	83	98	6.5	7.48	138	125	5.4	5.6	106	100	19.5	25.9	7.6	8.3	4.5	3.5	7.4	6.36	3.5	3	5.7	7.3	50	74	191	211	921.3	1107.7	2.59	2.59
46	92193-K	32	0	C	0	Farmer	undetermined	43.5	1	0	1		>1 year	12.5	9.9	6.5	5	180	154	98	104	13.6	13.7	140	141	6.6	5.7	101	105	20.4	24.2	8	8.2	6	6.4	8	8.2	4	3.4	6.8	7	72	85	226	247	1040	277.5	1.76	1.76
47	45879-K	48	0	C	0	Farmer	DKD	56	1	1	1	Hypothyroidism	>1 year	11.7	9.3	8.2	7.6	150	173	80	103	10.55	10.48	134	139	5.4	5.4	101	101	24.7	27.3	7.5	8	5.8	6.9	7.1	6.35	3.3	3	7	6	152	55	170	133	1260	1114.4	1.12	1.12
48	33855-M	59	0	C	1	retired	undetermined	70.2	1	1	1		>1 year	11.9	9.8	7.2	5.8	231	179	97	54	7.7	4.41	136	140	4.3	3.7	100	110	23.5	20.6	7.9	7	3.3	4	7.1	6.03	3.6	2.2	7.2	4.7	69	55	221	186	880.8	477.1	1.5	1.5
49	10498-M	43	0	C	0	Farmer	undetermined	46.9	1	1	1		<1 year	8.4	10	4.6	5.7	176	175	88	59	11.61	8.27	136	134	4.8	4.5	102	101	24.7	20.5	7.7	8.2	4.3	2.6	6.5	5.99	3.3	2.9	7.1	5.2	63	36	166	160	494.6	468.7	2.03	2.03
50	10853-L	40	0	C	0	Teacher	undetermined	48	1	0	1		<1 year	14.4	14.9	6.4	6.4	230	208	110	71	13.7	8.96	140	139	4.6	4.7	102	99	20.1	25.9	7.2	7.7	4.8	3	7.8	7.2	3.8	3.5	5.8	4.7	82	133	258	234	230	365.1	1.25	1.25
51	69016-F	74	1	C	1	House wife	DKD	65.5	1	0	0		<1 year	12.8	12.1	8.5	7.8	325	279	108	108	5.6	6.17	135	138	5.8	6	105	105	26.3	27.8	8.6	9.1	3.9	5	7.4	6.7	3.2	2.9	5.6	4.8	81	58	207	194	707	564.8	2.25	2.25
52	73243-M	63	0	C	1	retired	DKD	61.8	1	1	0		>1 year	11.4	10.2	7.8	7.4	235	146	76	79	9.96	10.14	141	138	6.4	6.1	105	100	27.2	22.8	8.4	7.6	3.9	3	7.1	8.2	3.5	3.1	1.4	1.8	178	165	217	210	750.3	640.2	2.06	2.06
53	85825-C	58	0	C	1	Farmer	DKD	58.4	1	1	0		>1 year	9.3	12.8	8.6	8.1	250	225	75	80	7.32	6.91	138	136	6	6.4	104	102	24.4	27.1	8.6	8.3	3.8	4.8	7.7	7.14	3.4	3.4	2.9	5	64	140	212	245	388.1	1133.8	1.57	1.57
54	58188-L	62	0	C	1	Farmer	undetermined	71	1	1	0		>1 year	12	11.7	8.1	7.8	270	252	66	57	7.3	5.93	137	136	5	5.7	103	103	22.7	28.4	7.9	8.3	3.9	4.9	6.3	5.76	3.1	2.3	4.5	4.5	91	66	178	203	1650	1592	1.73	1.73
55	55477-L	40	0	C	0	Farmer	undetermined	47.8	1	0	1		<1 year	11.1	11.2	10.9	5.9	232	230	96	86	11.7	10.22	140	138	6	6.2	107	104	18.3	22.9	9.6	9.4	4.4	7.7	7.9	6.87	4.4	3.9	7.1	7.7	44	83	194	179	1152	1226.9	2.61	2.61
56	58037-L	70	1	C	0	House wife	DKD	68	1	1	1		>1 year	12.1	10.4	5.4	3.9	293	171	39	93	4.6	8.56	141	141	4.1	5.2	101	107	32.7	21.7	9.6	7.6	3.3	5.1	8.4	5.8	4.4	3.2	2.5	6.8	77	106	197	167	1650	1650	2.01	2.01
57	69808-M	37	0	C	1	Unemployed	undetermined	65.5	1	0	1		>1 year	10.8	9.9	6.1	8.7	226	298	58	64	7.4	8.17	140	135	4.4	4.6	101	99	28.7	32.6	9.2	9	4.4	4.3	7.6	6.28	3.9	3.4	4.2	5.3	61	80	73	193	831	793.9	1.68	1.68
58	75786-J	57	0	C	1	Farmer	undetermined	46.5	1	1	0		>1 year	10.4	11.1	4.6	5.4	91	114	52	89	5.7	8.13	140	137	5	5.9	104	101	31.9	26	9.4	8.2	4.2	3.4	7.3	6.43	3.4	3.1	2.9	4.8	94	172	177	205	1054	940.3	1.13	1.13
59	99131-M	54	0	C	0	Farmer	DKD	75	1	1	1		>1 year	9.4	8.8	10.3	4.5	212	129	106	92	13.7	10.92	137	138	4.7	4.9	99	99	26.6	25.4	8.6	8.7	5.4	6.4	7.2	7.82	3.4	3.4	11.4	9.3	44	50	332	363	1049.1	45.9	0.96	0.96
60	10719-M	56	0	C	0	Farmer	DKD	62.8	1	1	0		>1 year	12.1	12.3	6.6	7	126	120	70	58	6.06	6.26	134	139	4.7	4.7	102	98	23.2	27.2	8.6	9.2	3.9	4.2	6.9	6.93	3.8	3.7	3.9	5.2	120	100	236	232	605.8	922.8	1.97	1.97
61	88633-M	75	0	C	0	Farmer	undetermined	58.5	1	1	1		>1 year	11.1	11.1	2.7	2.4	126	164	108	70	8.08	6.6	134	137	4.6	4.6	102	100	21.5	25.9	7.2	8.6	3.6	4.3	7.1	7.31	3	3.1	7.4	5.7	21	25	179	179	387	373.3	1.59	1.59
62	85691-M	49	0	C	0	Buisnessmen	DKD	95.7	1	1	1		>1 year	11.6	10.2	9.8	8.9	308	335	51	55	8.5	7.01	132	136	5.6	5	103	101	27	29.6	8.3	8.5	5.4	6	6.48	6.21	2.8	2.2	5	6.5	54	75	236	232	174	222.3	1.63	1.63
63	63236-M	47	1	C	1	House wife	undetermined	51	1	0	1		>1 year	10	10.1	4.2	3.8	180	184	63	42	2.82	7.15	137	137	4.4	4.7	49	105	27.2	26.5	8.1	8.2	4.6	4.3	7.12	6.55	2.7	3.5	5.8	5.1	12	64	233	237	363	258.5	1.73	1.73
64	61077-M	43	0	C	0	Farmer	undetermined	41.4	1	1	1		>1 year	11.9	11.3	9.9	10	286	304	156	94	13.31	9.74	137	132	6.6	6.1	101	97	19.4	27.2	7.6	8.7	6.9	6.8	6.24	6.35	2.1	2.5	6.9	6.4	46	39	219	187	350.1	499.6	1.62	1.62
65	11231-L	59	0	C	0	Buisnessmen	DKD	43	1	1	1		>1 year	10.1	9.5	8.4	6.8	232	175	94	113	7.87	7.35	134	136	6.7	6.5	101	104	24	26.5	8.1	8.6	4.2	4.5	7.3	7.02	3.3	3.6	5.8	5.3	66	62	213	241	1163.6	846.9	2.11	2.11
66	75660-L	64	1	C	0	House wife	undetermined	51.8	1	1	1		>1 year	9.3	9.6	8.1	10.6	318	388	115	90	6.76	7.1	134	136	5.6	6	101	98	25.2	26.9	6.7	8.3	6.2	5.1	7.1	7.17	3.5	3.6	5.2	5.2	35	30	232	208	530.3	768.5	1.98	1.98
67	58955-L	17	1	C	0	Student	undetermined	42.3	1	1	1		>1 year	11.7	10.6	4.8	6.3	187	182	84	70	14.16	11.42	137	132	5	5.6	99	97	31.3	28.4	9.1	8.7	4.4	4.4	6.22	6.71	4.2	3.9	5.6	5.5	97	131	208	195	1338	1385	2.32	2.32
68	96666-L	31	1	C	0	House wife	undetermined	38.6	0	0	1		>1 year	10.8	10.2	9.8	8.3	229	219	152	126	9.88	10.43	138	135	4.9	5.1	104	100	20.3	23.4	8.2	8.9	5.4	6.3	6.72	6.81	3.4	3.2	5.4	6.8	25	26	262	190	482.8	726.2	1.8	1.8
69	96461-K	69	1	C	0	House wife	undetermined	36.3	1	1	1		>1 year	10.6	9.6	7.4	9.2	181	331	82	156	6.2	8.9	141	135	5.5	7.3	107	98	22.8	23.1	8.4	8.3	3.8	5.2	7.2	7.1	3.4	3.1	6.2	7.2	65	78	168	188	1126.5	826.6	2.01	2.01
70	23672-I	69	0	C	0	Unemployed	undetermined	78	1	1	1		>1 year	11.6	11.5	7.9	9.6	195	186	152	120	11.03	8.97	136	138	6.4	4.7	105	101	23.9	25.5	8.6	7	4.2	5.6	7.44	5.93	3.8	3	6.5	6.7	90	95	246	174	632.4	770	1.83	1.83
71	10876-L	55	0	C	1	Buisnessmen	DKD	82	1	1	0		>1 year	11.6	11.9	6.8	8.4	228	216	69	74	7.58	7.19	133	136	5.7	5.9	103	94	24.7	24.4	8.2	7.4	4.6	4.2	7.54	8.22	3.6	3.7	6.4	6.8	95	102	212	236	865.9	1072.1	1.65	1.65
72	35243-M	56	1	C	0	House wife	undetermined	43.8	1	1	1		>1 year	11.6	11.1	5.2	6.3	222	179	62	68	6.82	8.34	139	141	3.8	4.3	104	104	27.8	23.8	8.8	8.7	4.2	4.5	7.12	7.23	3.8	4	6.2	6.4	41	60	231	249	666.7	1077.5	2.4	2.4
73	45868-M	25	1	C	0	House wife	undetermined	35.8	1	1	1	Hypothyroidism	>1 year	6.4	6.8	5.3	5.8	238	232	110	104	3.49	3.56	128	132	4.9	4.6	94	104	23.7	22.6	6.8	7.4	4.4	4.8	7.18	7.14	3.4	4.1	6.4	7.2	62	74	179	188	1088	1122	1.92	1.92
74	26826-M	65	0	C	0	Farmer	DKD	47.5	1	1	0		>1 year	9.3	10.8	8.3	8	160	213	193	151	12.17	11.1	128	133	7.7	8	103	97	20.3	23.5	7.4	8.3	5.9	7.1	7.1	6.52	3.7	3.5	6	5.3	110	79	244	272	344.1	472.4	1.55	1.55
75	50532-L	49	1	C	0	House wife	undetermined	53.5	1	1	1		>1 year	12.9	11.4	5.8	5.3	136	152	133	114	11.6	11.95	142	142	6.2	7.5	108	110	21.9	16.5	8	7.9	5.3	9.1	6.95	6.7	3.1	3.3	6.2	6.6	167	94	213	266	1007.2	756.6	2.17	2.17
76	14898-L	68	1	C	0	House wife	DKD	64	1	1	1	Hypothyroidism	>1 year	10.6	11.2	6.7	7.2	149	134	115	113	8.92	7.49	128	132	6.9	6.8	95	104	18.9	19.6	7.1	7.4	5.3	4.9	7.3	7.6	3.7	3.8	5.5	6.1	69	74	255	234	629.3	799.1	2.34	2.34
77	63278-M	50	1	C	0	House wife	undetermined	42.9	1	1	1		>1 year	11.8	7.7	4.7	4.9	249	316	117	64	9.97	7.25	134	138	5.6	5.4	100	105	23.6	26.8	9.9	10.2	4.8	4.4	4.38	5.87	2.9	3	4.1	4.3	85	20	214	207	1061.2	635.6	2.49	2.49
78	20350-G	49	0	C	0	Farmer	undetermined	50	1	1	1		>1 year	11	10.4	10.2	9.1	281	311	119	42	11.09	6.33	137	135	4.7	3.6	104	104	13.3	26.8	7.3	8.3	5.1	2.7	7	6.77	3.7	3.2	8.5	4.8	54	72	316	226	787	288.6	2.14	2.14
79	62522-M	48	0	C	0	Farmer	undetermined	47	1	1	1		>1 year	8.9	9.7	7.1	10.9	105	108	96	62	8.94	6.83	131	143	5.1	5.3	106	101	15.3	19.9	6.9	7	3.8	3.2	6.1	7.22	2.5	2.1	6.2	6	44	32	167	116	379.5	473.6	1.84	1.84
80	62817-M	20	0	C	1	Student	undetermined	41	0	0	1		>1 year	10.7	10.4	6.4	6.4	257	371	73	62	7.14	6.03	141	138	4.9	5.7	102	105	26.7	28.3	8.6	8.8	3.3	2.5	7	7.19	3.9	4.1	4.4	4.8	60	63	178	225	482.1	892.8	2	2
[truncated: 61 more columns]

## Sheet: Sheet2
Gender
Male	0
Female	1
HTN
No	0
Yes	1
DM
No	0
Yes	1
IHD
No	0
Yes	1
Rural	0
Urban	1
1_Faces scale
1
2
3
4
5
6
7
2_VAS scale
1
2
3
4
5
6
7
8
9
10
3_Positive well being
3.1 to 3.12
1	None of the time
2	Rarely
3	Some of the time
4	Often
5	All of the time
4_Perceived stress scale
4.1 to 4.10
0	Never
1	Almost never
2	Sometimes
3	Fairly often
4	Very often
PCS- Physical component score
MCS- Mental component score
BKD- Burden of kidney disease
SKD- Symptom of kidney disease
EKD- Effect of kidney disease
